# Supplementary material for: Uncovering evolutionary and phylogenetic relationships in Glyptothorax species through comparative mitochondrial genomics
Source: J Genet Eng Biotechnol. 2025 Dec 9;24(1):100629. doi: 10.1016/j.jgeb.2025.100629 (PMC12753221; doi:10.1016/j.jgeb.2025.100629)
Supplement: Supplementary Data 1 [file mmc1.xlsx]

## Sheet: Sheet1
				Supplementary Table 1. Annotation Summary of the gene features of five Glyptothorax species.
			G. cavia/ G.trilineatus/G.annandalei/G.sinensis/G.granosus
			Sr.No	Full Names	Short-Name	Start	End	Strand	Length	Anticodon
			1	tRNA-Phe	tRNA-Phe	1/1/1/1/1	69/69/69/69/69	+/+/+/+/+	68/68/68/68/68	GAA/
			2	12S rRNA	12S rRNA	70/70/70/70/70	1026/1027/1026/1027/1029	+/+/+/+/+	956/957/956/957/959	-/
			3	tRNA-Val	tRNA-Val	1027/1028/1027/1028/1030	1098/1099/1098/1099/1101	+/+/+/+/+	71/71/71/71/71	TAC/
			4	16S rRNA	16S rRNA	1121/1100/1139/1100/1102	2772/2774/2775/2775/2777	+/+/+/+/+	1651/1674/1636/1675/1675	-/
			5	tRNA-Leu	tRNA-Leu	2770/2775/2773/2776/2778	2845/2849/2848/2850/2852	+/+/+/+/+	75/74/75/74/74	TAA/
			6	NADH dehydrogenase subunit 1	ND1	2846/2850/2849/2851/2853	3820/3824/3823/3825/3827	+/+/+/+/+	974/974/974/974/974	-/
			7	tRNA-Ile	tRNA-Ile	3824/3829/3827/3831/3832	3896/3900/3899/3902/3903	+/+/+/+/+	72/71/72/71/71	GAT/
			8	tRNA-Gln	tRNA-Gln	3895/3901/3898/3903/3904	3966/3970/3969/3972/3973	-/-/-/-/-	71/69/71/69/69	TTG/
			9	tRNA-Met	tRNA-Met	3965/3971/3968/3973/3974	4035/4039/4038/4041/4042	+/+/+/+/+	70/68/70/68/68	CAT/
			10	NADH dehydrogenase subunit 2	ND2	4036/4040/4039/4042/4043	5082/5084/5085/5086/5087	+/+/+/+/+	1046/1044/1046/1044/1044	-/
			11	tRNA-Trp	tRNA-Trp	5080/5086/5083/5087/5088	5151/5155/5154/5157/5158	+/+/+/+/+	71/69/71/70/70	TCA/
			12	tRNA-Ala	tRNA-Ala	5153/5158/5156/5160/5161	5222/5226/5225/5228/5229	-/-/-/-/-	69/68/69/68/68	TGC/
			13	tRNA-Asn	tRNA-Asn	5223/5228/5226/5230/5231	5296/5300/5299/5302/5303	-/-/-/-/-	73/72/73/72/72	GTT/
			14	tRNA-Cys	tRNA-Cys	5327/5331/5329/5333/5334	5394/5397/5396/5399/5400	-/-/-/-/-	67/66/67/66/66	GCA/
			15	tRNA-Tyr	tRNA-Tyr	5395/5398/5397/5400/5401	5465/5468/5467/5470/5471	-/-/-/-/-	70/70/7070/70	GTA/
			16	cytochrome c oxidase subunit I	COXI	5466/5470/5468/5472/5473	7017/7020/7019/7002/7023	+/+/+/+/+	1551/1550/1551/1530/1550	-/
			17	tRNA-Ser	tRNA-Ser	7018/7021/7010/7023/7024	7088/7091/7090/7093/7094	-/-/-/-/-	70/70/80/70/70	TGA/
			18	tRNA-Asp	tRNA-Asp	7092/7096/7094/7098/7099	7164/7168/7167/7169/7170	+/+/+/+/+	72/72/73/71/71	GTC/
			19	cytochrome c oxidase subunit II	COXII	7180/7185/7183/7185/7186	7871/7875/7874/7875/7876	+/+/+/+/+	691/690/691/690/690	-/
			20	tRNA-Lys	tRNA-Lys	7872/7876/7875/7876/7877	7945/7949/7948/7949/7950	+/+/+/+/+	73/73/73/73/73	TTT/
			21	ATPase subunit 8	ATPase8	7946/7951/7949/7951/7952	8114/8118/8117/8118/8119	+/+/+/+/+	168/167/168/167167	-/
			22	ATPase subunit 6	ATPase6	8104/8109/8107/8109/8110	8788/8791/8791/8791/8792	+/+/-/+/+	684/682/684/682/682	-/
			23	cytochrome c oxidase subunit III	COXIII	8787/8792/8790/8792/8793	9572/9575/9575/9575/9576	+/+/+/+/+	785/783/785/783/783	-/
			24	tRNA-Gly	tRNA-Gly	9571/9576/9574/9576/9577	9643/9647/9646/9647/9648	+/+/+/+/+	72/71/72/71/71/71	TCC/
			25	NADH dehydrogenase subunit 3	ND3	9644/9648/9647/9648/9649	9994/9996/9997/9996/9997	+/+/+/+/+	350/348/350/348/348	-/
			26	tRNA-Arg	tRNA-Arg	9992/9997/9995/9997/9998	10063/10067/10066/10066/10068	+/+/+/+/+	71/70/71/69/70	TCG/
			27	NADH dehydrogenase subunit 4L	ND4L	10064/10068/10067/10067/10069	10360/10364/10363/10363/10365	+/+/+/+/+	296/296/296/296/296	-/
			28	NADH dehydrogenase subunit 4	ND4	10353/10358/10356/10357/10359	11734/11738/11737/11737/11739	+/+/+/+/+	1381/1380/1381/1380/1380	-/
			29	tRNA-His	tRNA-His	11735/11739/11738/11738/11740	11804/11808/11807/11807/11809	+/+/+/+/+	69/69/69/69/69	GTG/
			30	tRNA-Ser	tRNA-Ser	11805/11809/11808/11808/11810	11873/11877/11876/11876/11878	+/+/+/+/+	68/68/68/68/68	GCT/
			31	tRNA-Leu	tRNA-Leu	11877/11882/11880/11881/11883	11950/11954/11953/11953/11955	+/+/+/+/+	73/72/73/72/72	TAG/
			32	NADH dehydrogenase subunit 5	ND5	11951/11955/11954/11954/11956	13777/13781/13780/13780/13782	+/+/+/+/+	1826/1826/1826/1826/1826	-/
			33	NADH dehydrogenase subunit 6	ND6	13773/13778/13776/13777/13779	14292/14296/14295/14295/14297	-/-/-/-/-	519/518/519/518/518	-/
			34	tRNA-Glu	tRNA-Glu	14293/14297/14296/14296/14298	14360/14365/14364/14364/14366	-/-/-/-/-	67/68/68/68/68	TTC/
			35	cytochrome b	Cytb	14366/14372/14370/14370/14375	15504/15509/15508/15507/15512	+/+/+/+/+	1138/1137/1138/1137/1137	-/
			36	tRNA-Thr	tRNA-Thr	15505/15510/15509/15508/15513	15576/15582/15581/15579/15584	+/+/+/+/+	71/72/72/71/71	TGT/
			37	tRNA-Pro	tRNA-Pro	15574/15581/15579/15578/15583	15644/15650/15649/15647/15652	-/-/-/-/-	70/69/70/69/69	TGG/
			38	control region	D-loop	15645/15651/15650/15648/15653	16529/16539/16541/16531/16540	+/+/+/+/+	884/888/891/883/887	-
